# Supplementary material for: Exploring the Underlying Mechanism of Weiling Decoction Alleviates Cold-Dampness Diarrhea Based on Network Pharmacology, Transcriptomics, Molecular Docking and Experimental Validation
Source: Pharmaceuticals (Basel). 2025 Jan 16;18(1):109. doi: 10.3390/ph18010109 (PMC11768181; doi:10.3390/ph18010109)
Supplement: Supplementary file 1 [file pharmaceuticals-18-00109-s001.zip]

Archive with 1 entries (1 files):
- pharmaceuticals-3354971-supplementary.pdf
